# Supplementary material for: Cooking Effect on the Bioactive Compounds, Texture, and Color Properties of Cold-Extruded Rice/Bean-Based Pasta Supplemented with Whole Carob Fruit
Source: Foods. 2020 Apr 2;9(4):415. doi: 10.3390/foods9040415 (PMC7230172; doi:10.3390/foods9040415)
Supplement: Supplementary file 1 [file foods-09-00415-s001.zip]

Archive with 4 entries (4 files):
- Suplementary PCA. Figure S2 and S3.pdf
- Supplementary Figure S1. Pictures fettuccine and commercial pasta.pdf
- Supplementary Table S1. Correlation coeficients  Phenols-ORAC.pdf
- Supplementary Table S2. Correlation coeficients texture-bioactive compounds.pdf
